# Supplementary material for: Prioritizing putative influential genes in cardiovascular disease susceptibility by applying tissue-specific Mendelian randomization
Source: Genome Med. 2019 Jan 31;11:6. doi: 10.1186/s13073-019-0613-2 (PMC6354354; doi:10.1186/s13073-019-0613-2)
Supplement: Supplementary file 2 — Table S1. Tissues used for tissue-specific Mendelian randomization. Table S2. Details on the GWAS datasets used. Table S3. Explanation of the 15 possible scenarios summarizing how variants how can be shared amongst three traits. Table S4. Tissues used for moloc analysis. Table S5. Results of fine-mapping analysis using FINEMAP. Table S6. Tissue-specific Mendelian randomization results for the apoliporotein A1-associated region on chromosone 11 (rs2727784). Table S7. Tissue-specific Mendelian randomization results for the apolipoprotein B-associated region on chromosone 1 (rs646776). Table S8. Tissue-specific Mendelian randomization results for the apolipoprotein B-associated region on chromosone 19 (rs10419998). Table S9. Tissue-specific Mendelian randomization results for the body mass index-associated region on chromosone 2 (rs11693654). Table S10. Tissue-specific Mendelian randomization results for the cholesterol-associated region on chromosone 1 (rs646776). Table S11. Tissue-specific Mendelian randomization results for the cholesterol-associated region on chromosone 11 (rs174538). Table S12. Tissue-specific Mendelian randomization results for the interleukin-6-associated region on chromosone 1 (rs12129500). Table S13. Tissue-specific Mendelian randomization results for the interleukin-6-associated region on chromosone 9 (rs600038). Table S14. Tissue-specific Mendelian randomization results for the low-density lipoprotein-associated region on chromosone 1 (rs646776). Table S15. Tissue-specific Mendelian randomization results for the triglyceride-associated region on chromosone 8 (rs80026582). Table S16. Tissue-specific Mendelian randomization results for the very low-density lipoprotein-associated region on chromosone 8 (rs80026582). Table S17. moloc results for the apolipoprotein B-associated region on chromosone 1. Table S18. moloc results for the cholesterol-associated region on chromosone 1. Table S19. moloc results for the body mass index-associated region [file 13073_2019_613_MOESM2_ESM.xlsx]

## Sheet: Table S1 - Tissues for MR
Table S1. Tissues used for tissue-specific Mendelian randomization
All tissue-specific data extracted from the Genotype-Tissue Expression project (GTEx)
Tissue	Sample Size
Adipose – Subcutaneous	385
Adipose – Visceral (Omentum)	313
Liver	153
Pancreas	220
Artery – Coronary	152
Artery – Aorta	267
Heart – Atrial Appendage	264
Heart – Left Ventricle	272
For BMI only, we ran additional analyses in the following tissues: Pituitary, Nucleus Accumbens (basal ganglia), Caudate (basal ganglia), Anterior cingulate cortex (BA24) and lastly the Cortex.

## Sheet: Table S2 - GWAS Information
Table S2. Details on the GWAS datasets used
Trait	Author	Consortium	Year	Ethnicity	Sample Size	Link
Total Cholesterol	Willer CJ et al	Global Lipids Genetic Consortium	2013	Mixed	187365	https://www.nature.com/articles/ng.2797
LDL Cholesterol	Willer CJ et al	Global Lipids Genetic Consortium	2013	Mixed	173082	https://www.nature.com/articles/ng.2797
Apolipoprotein B	Kettunen et al	-	2016	European	20690	https://www.nature.com/articles/ncomms11122#s1
Body Mass Index		UK Biobank	2017	European - British	337000	https://www.biorxiv.org/content/early/2017/07/20/166298	http://www.nealelab.is/blog/2017/7/19/rapid-gwas-of-thousands-of-phenotypes-for-337000-samples-in-the-uk-biobank
Triglycerides	Willer CJ et al	Global Lipids Genetic Consortium	2013	Mixed	177861	https://www.nature.com/articles/ng.2797
VLDL Cholesterol	Kettunen et al	-	2016	European	19273	https://www.nature.com/articles/ncomms11122#s1
Apolipoprotein A1	Kettunen et al	-	2016	European	20687	https://www.nature.com/articles/ncomms11122#s1

## Sheet: Table S3 - moloc scenarios
Table S3. Explanation of the 15 possible scenarios summarizing how variants how can be shared among 3 traits
Evidence of colocalization for a given scenario required PPA>=0.8. Trait 1 corresponds to GWAS (G), trait 2 eQTL (E) and trait 3 mQTL (M).
Scenarios	Hypotheses (H) for association with each trait	Sharing of variant
Null	H0- no association to any trait	No associations
G	H1- association only for trait 1	GWAS only
E	H2- association only for trait 2	eQTL only
M	H3- association only for trait 3	mQTL only
G.E	H7- association for trait 1 and 2, but different causal variants	GWAS not eQTL (2 causals)
E.M	H8- association for traits 2 and 3, but different causal variants	eQTL not mQTL (2 causals)
G.M	H9- association for traits 1 and 3, but different causal variants	GWAS not mQTL (2 causals)
GE	H4- association for traits 1 and 2	GWAS,eQTL
EM	H5- association for traits 2 and 3	eQTL,mQTL
GM	H6- association for traits 1 and 3	GWAS,mQTL
GM.E	H12- association for traits 1, 2 and 3, but different causal variants for {1,3} and {2}	GWAS,mQTL not eQTL (2 causals)
G.EM	H10- association for traits 1, 2 and 3, but different causal variants for {1} and {2,3}	eQTL,mQTL not GWAS (2 causals)
GE.M	H11- association for traits 1, 2 and 3, but different causal variants for {1,2} and {3}	GWAS,eQTL not mQTL (2 causals)
G.E.M	H13- association for traits 1, 2 and 3, but different causal variants for {1}, for {2} and for {3}	not GWAS not eQTL not mQTL (3 causals)
GEM	H14 SNP is associated with all 3 traits {1,2,3}	GWAS,eQTL,mQTL

## Sheet: Table S4 - Tissues for moloc
Table S4. Tissues used for moloc analysis
All tissue-specific data extracted from the Genotype-Tissue Expression project (GTEx)
Cardiovascular Trait	Tissues used
Total Cholesterol	Whole blood and Liver
LDL Cholesterol	Whole blood and Liver
APOB	Whole blood and Liver
BMI	Whole blood and Subcutaneous Adipose
Triglycerides	Whole blood and Subcutaneous Adipose
APOA1	Whole blood and Heart – Atrial Appendage

## Sheet: Table S5 - Fine-mapping
Table S5. Results of Fine-mapping analysis using FINEMAP
Tag SNP retrieved from original association analysis (eQTLWAS), LD information displayed for SNPs where FINEMAP has produced different causal variants for the same tag SNP.
Tag SNP	Trait	Chromosome (BP*)	No. of causal variants**	SNP(s) with highest Bayes Factor	GTEX Genes	GTEX P-Value	Association results for credible sets	LD^ information
rs646776	Total Cholesterol	1 (109818530)	1 (0.65)	rs7528419	CELSR2	7.1e-54	rs7528419: Beta: -0.100, SE: 0.163, P: 8.16E-10	rs7528419 rs3832016 R-sq: 0.96 rs7528419 rs646776 R-sq: 0.99 rs3832016 rs646776 R-sq: 0.96
					SORT1	3.2e-32
					PSRC1	2.5e-26
rs646776	LDL Cholesterol	1 (109818530)	1 (0.50)	rs3832016	CELSR2	5.6e-48	rs3832016: Beta: -0.112, SE: 0.015, P: 6.53E-14
					SORT1	2.1e-32
					PSRC1	1.9e-24
rs646776	APOB	1 (109818530)	1 (0.52)	rs646776	CELSR2	1.3e-49	rs646776: Beta: -2.695, SE: 0.328, P: 2.66E-16
					SORT1	2.8e-30
					PSRC1	3.5e-25
rs12129500	IL6	1 (154423764)	1 (0.77)	rs12753254	IL6R	5.2e-10	rs12753254: Beta: 0.170, SE: 0.018, P: 4.45E-21
rs11693654	BMI	2 (25107597)	5 (1)	rs10642938 rs34932517 rs1077492 rs11687457 rs61615422	ADCY3	3.9e-28	rs10642938: Beta: 0.186, SE: 0.036, P: 2.73E-07 rs34932517: Beta: -0.209, SE: 0.036, P: 5.02E-09 rs1077492: Beta: 0.193, SE: 0.035, P: 5.58E-08 rs11687457: Beta: 0.086, SE: 0.035, P: 0.016 rs61615422: Beta: -0.088, SE: 0.036, P: 0.015
					CENPO	1.8e-16
rs80026582	Triglycerides	8 (19932863)	2 (0.90)	rs3900537 rs6993414	LPL	4.7e-07	rs3900537: Beta: 0.166, SE: 0.034, P: 7.71E-07 rs6993414: Beta: -0.093, SE: 0.015, P: 3.29E-10
rs80026582	VLDL Cholesterol	8 (19932863)	2 (0.90)	rs3900537 rs6993414	LPL	4.7e-07	rs3900537: Beta: 0.166, SE: 0.034, P: 7.71E-07 rs6993414: Beta: -0.093, SE: 0.015, P: 3.29E-10
rs600038	IL6	9 (136151806)	2 (0.87)	rs657152 rs200533593	ABO	8.3e-43	rs657152: Beta: -0.204, SE: 0.018, P: 7.71E-29 rs200533593: Beta: -0.244, SE: 0.024, P: 7.02E-24
rs174538	Total Cholesterol	11 (61560081)	1 (0.80)	rs174548	FADS2	3e-28	rs174538: Beta: -0.080 SE: 0.015 P: 5.03E-8
					FADS1	5.2e-24
					TMEM258	1.5e-08
rs2727784	APOA1	11 (116711141)	1 (0.50)	rs625145	APOA1	4e-06	rs625145: Beta: 4.004, SE: 0.524, P: 2.60E-14
rs10419998	APOB	19 (19383537)	1 (0.78)	rs8107974	TM6SF2	8.7e-10	rs8107974: Beta: -5.242, SE: 0.5, P: 1.98E-25
					MAU2	9.9e-09
					GATAD2A	7.2e-06
FOOTNOTE - * Base position, ** FINEMAP’s estimate of the number of causal variants (probability in brackets) ^ Linkage Disequilibrium

## Sheet: Table S6 - APOA1 (rs2727784)
Table S6. Tissue-specific Mendelian randomization results for the Apoliporotein A1 associated region on chromosone 11 (rs2727784)
Coefficients in this table are all dervied from the Mendelian randomization wald ratio (Additional File 1: Figure S1): beta = wald ratio, SE = standard error of the wald ratio, p-value = wald ratio p-value.
Tissue	Gene	GWAS Beta (95% CI)	GWAS SE	GWAS p-value	ALSPAC Beta (95% CI)	ALSPAC SE	ALSPAC p-value	Causal Direction Test	Directionality p-value
Heart- Left Ventricle	APOA1	-0.038 (-0.069, -0.008)	0.016	0.014	-9.404 (-14.450, 4.358)	2.575	0.00026	Exposure causes outcome	0
Heart - Atrial Appendage	APOA1	-0.057 (-0.102, -0.012)	0.023	0.014	-14.509 (-24.226, -4.792)	4.958	0.0034	Exposure causes outcome	1.52e-06
Adipose - Visceral (Omentum)	APOA1	0.021 (-0.017, 0.058)	0.019	0.276	24.772 (-4.732, 54.276)	15.053	0.099	Exposure causes outcome	7.37e-06
Pancreas	TAGLN	-0.055 (-0.102, -0.007)	0.024	0.024	-56.011 (-99.163, -12.859)	22.017	0.011	Exposure causes outcome	5.88e-06

## Sheet: Table S7 - APOB (rs646776)
Table S7. Tissue-specific Mendelian randomization results for the Apolipoprotein B associated region on chromosone 1 (rs646776)
Coefficients in this table are all dervied from the Mendelian randomization wald ratio (Additional File 1: Figure S1): beta = wald ratio, SE = standard error of the wald ratio, p-value = wald ratio p-value.
Tissue	Gene	GWAS Beta (95% CI)	GWAS SE	GWAS p-value	ALSPAC Beta (95% CI)	ALSPAC SE	ALSPAC p-value	Causal Direction Test	Directionality p-value
Liver	SORT1	-0.067 (-0.085, -0.049)	0.009144	2.07e-13	-2.450 (-3.147, -1.752)	0.35579	5.73488e-12	Exposure causes outcome	0
Pancreas	SORT1	-0.196 (-0.268, -0.123)	0.03707	1.28e-07	-5.808 (-8.218, -3.398)	1.22935	2.30546e-06	Exposure causes outcome	6.36e-07
Liver	PSRC1	-0.066 (-0.084, -0.049)	0.009028	2.07e-13	-2.450 (-3.147, -1.752)	0.35579	5.73488e-12	Exposure causes outcome	0
Adipose - Subcutaneous	PSRC1	0.018 (-0.053, 0.089)	0.03626	0.6148	-17.166 (-29.149, -5.181)	6.11443	0.0049944	Exposure causes outcome	5.07e-09
Artery - Aorta	PSRC1	0.019 (-0.061, 0.099)	0.04077	0.6363	-20.112 (-37.622, -2.602)	8.93386	0.0243726	Exposure causes outcome	2.02e-06
Liver	CELSR2	-0.075 (-0.095, -0.055)	0.0102	2.07e-13	-3.021 (-3.925, -2.118)	0.461113	5.66963e-11	Exposure causes outcome	0
Pancreas	CELSR2	-0.269 (-0.341, -0.197)	0.03669	2.16e-13	-10.365 (-15.086, -5.644)	2.40869	1.68249e-05	Exposure causes outcome	3.43e-05
Adipose - Subcutaneous	CELSR2	0.084 (-0.014, 0.182)	0.04993	0.09149	24.725 (5.616, 43.833)	9.74916	0.0112097	Exposure causes outcome	4.53e-05
Artery - Coronary	CELSR2	0.113 (0.046, 0.179)	0.0337	0.0008449	45.447 (-60.637, 151.531)	54.1245	0.401091	Exposure causes outcome	9.95e-06
Artery - Aorta	CELSR2	0.119 (0.047, 0.189)	0.03636	0.001112	826 (-12056, 13709)	6573.06	0.899915	Exposure causes outcome	2.9e-09

## Sheet: Table S8 - APOB (rs10419998)
Table S8. Tissue-specific Mendelian randomization results for the Apolipoprotein B associated region on chromosone 19 (rs10419998)
Coefficients in this table are all dervied from the Mendelian randomization wald ratio (Additional File 1: Figure S1): beta = wald ratio, SE = standard error of the wald ratio, p-value = wald ratio p-value.
Tissue	Gene	GWAS Beta (95% CI)	GWAS SE	GWAS p-value	ALSPAC Beta (95% CI)	ALSPAC SE	ALSPAC p-value	Causal Direction Test	Directionality p-value
Heart - Left Ventricle	TM6SF2	-0.063 (-0.124, -0.002)	0.03117	0.04251	-4.538 (-6.732, -3.419)	1.11929	5.02508e-05	Exposure causes outcome	5e-06
Heart - Atrial Appendage	TM6SF2	-0.032 (-0.092, 0.029)	0.03098	0.3092	-6.024 (-9.430, -4.286)	1.73803	0.000528476	Exposure causes outcome	8.36e-06
Adipose - Subcutaneous	TM6SF2	-0.045 (-0.108, 0.019)	0.03256	0.17	-6.838 (-10.872, -4.780)	2.05832	0.000893572	Exposure causes outcome	5.33e-09
Artery - Aorta	TM6SF2	0.021 (-0.049, 0.090)	0.03552	0.5615	54.263 (-149.265, 158.104)	103.841	0.601283	Exposure causes outcome	6.63e-06
Proxy SNP used	rs369586962

## Sheet: Table S9 - BMI (rs11693654)
Table S9. Tissue-specific Mendelian randomization results for the body mass index associated region on chromosone 2 (rs11693654)
Coefficients in this table are all dervied from the Mendelian randomization wald ratio (Additional File 1: Figure S1): beta = wald ratio, SE = standard error of the wald ratio, p-value = wald ratio p-value.
Tissue	Gene	GWAS Beta (95% CI)	GWAS SE	GWAS p-value	ALSPAC Beta (95% CI)	ALSPAC SE	ALSPAC p-value	Causal Direction Test	Directionality p-value
Adipose - Subcutaneous	ADCY3	0.127 (0.108, 0.146)	0.009627	6.78e-40	3.929 (3.537, 4.321)	0.200002	8.5267e-05	Exposure causes outcome	1.81e-07
Artery Aorta	ADCY3	0.049 (0.016, 0.081)	0.01652	0.003181	-3.426 (-3.688, -3.164)	0.133501	0.000612828	Exposure causes outcome	7.44e-06
Adipose - Visceral (Omentum)	ADCY3	0.135 (0.117, 0.153)	0.00926	3.069e-48	3.771 (3.355, 4.188)	0.212554	0.000162398	Exposure causes outcome	7.54e-06
Adipose - Subcutaneous	NCOA1	-0.019 (-0.040, 0.002)	0.01077	0.07254	1.020 (-9.127, 11.167)	5.17708	0.307747	Exposure causes outcome	8.66e-08
Adipose - Visceral (Omentum)	NCOA1	0.014 (-0.002, 0.030)	0.008313	0.08883	1.581 (-2.450, 5.612)	2.05661	0.113955	Exposure causes outcome	3.71e-08
Pancreas	NCOA1	-0.013 (-0.027, 0.0004)	0.007107	0.05767	0.818 (-0.062, 1.698)	0.449041	0.413475	Exposure causes outcome	4e-07

## Sheet: Table S10 Chol (rs646776)
Table S10. Tissue-specific Mendelian randomization results for the cholesterol associated region on chromosone 1 (rs646776)
Coefficients in this table are all dervied from the Mendelian randomization wald ratio (Additional File 1: Figure S1): beta = wald ratio, SE = standard error of the wald ratio, p-value = wald ratio p-value.
Tissue	Gene	GWAS Beta (95% CI)	GWAS SE	GWAS p-value	ALSPAC Beta (95% CI)	ALSPAC SE	ALSPAC p-value	Causal Direction Test	Directionality p-value
Pancreas	SORT1	-0.342 (0.368, -0.317)	0.01296	1.37e-153	-0.558 (-0.931, -0.184)	0.190554	0.00340941	Exposure causes outcome	2.34e-06
Liver	SORT1	-0.089 (-0.097, -0.082)	0.003824	3.22e-120	-0.090 (-0.122, -0.058)	0.0164239	3.8513e-08	Exposure causes outcome	0
Artery - Aorta	PSRC1	-0.030 (-0.060, -0.001)	0.01514	0.0455	-0.741 (-1.406, -0.077)	0.339106	0.0288353	Exposure causes outcome	1.93e-06
Adipose - Subcutaneous	PSRC1	-0.018 (-0.051, 0.015)	0.01705	0.2907	-0.633 (-1.095, -0.171)	0.235752	0.00728817	Exposure causes outcome	4.01e-09
Liver	PSRC1	-0.088 (-0.095, -0.080)	0.003775	3.22e-120	-0.090 (-0.122, -0.058)	0.0164239	3.8513e-08	Exposure causes outcome	0
Artery - Coronary	CELSR2	0.109 (0.077, 0.140)	0.01608	1.43e-11	1.675 (-2.251, 5.601)	2.00309	0.403074	Exposure causes outcome	8.71e-06
Artery - Aorta	CELSR2	0.118 (0.084, 0.153)	0.01743	1.08e-11	30.466 (-444.369, 505.301)	242.263	0.899924	Exposure causes outcome	2.31e-09
Adipose - Subcutaneous	CELSR2	0.115 (0.080, 0.150)	0.01793	1.46e-10	0.911 (0.180, 1.642)	0.372896	0.0145433	Exposure causes outcome	4.93e-05
Pancreas	CELSR2	-0.385 (-0.410, -0.360)	0.01294	4.12e-194	-0.382 (0.574, -0.190)	0.0981361	9.91955e-05	Exposure causes outcome	7.87e-05
Liver	CELSR2	-0.099 (-0.108, -0.091)	0.004266	3.22e-120	-0.111 (-0.152, -0.070)	0.0209174	1.02013e-07	Exposure causes outcome	0

[truncated: 12 more sheets: Table S11 Chol (rs174538), Table S12 - IL6 (rs12129500), Table S13 - IL6_2 (rs600038), Table S14 - LDL (rs646776) , Table S15 - Trigs (rs80026582), Table S16 - VLDL (rs80026582), Table S17 - APOB moloc, Table S18 Chol moloc (SORT1), Table S19 BMI moloc, Table S20 Chol moloc (FADS1), Table S21 LDL moloc, Table S22 Genome-Wide analysis]
